# Supplementary material for: The evolutionary history of Stomatopoda (Crustacea: Malacostraca) inferred from molecular data
Source: PeerJ. 2017 Sep 21;5:e3844. doi: 10.7717/peerj.3844 (PMC5610894; doi:10.7717/peerj.3844)
Supplement: Supplemental Information 1 — For review only. [file peerj-05-3844-s005.fasta]

>Seq1 [organism=Manningia pilaensis] Manningia pilaensis voucher SEA-1950, 16S ribosomal RNA gene, partial sequence; mitochondrial
GGTCTGGCCTGCTCACTGATAGTTAATTAAAGAGCCGCGGTATTCTGACC
GTGCGAAGGTAGCATAATAATTAGTCTCCTAATTAGAGGCTTGTATGAAT
GGTCGGACAAGATAGGAACTGTCTCAATACAATTAATAGAATTTAATATT
TAAGTAAAAAAGCTTAAATAATGTGGAGGGACGATAAGACCCTATAAAGC
TTTATAATAATTTTTTTTTATAAAAATTATGGTATTATAACTTATTAAAA
AATCATTATTATTTTACTGGGGCGGTAAAAGTATAATTTAGATTAACTGC
TTTTAACATAAAAACCAATAATAATTGAGAACAATTTGATCCATTATTAA
TGATCATAAGAACAAGTTACTTTAGGGATAACAGCGTAATTTTTCTTGAG
AGTTCCTATCGAAAGAAAAGTTTGCGACCTCGATGTTGAATTAAGGGTGC
TCCAAGGTGCAGCAGTTT

>Seq2 [organism=Bathysquilla crassispinosa] Bathysquilla crassispinosa voucher MNHN CC3151, 16S ribosomal RNA gene, partial sequence; mitochondrial
GGTCTGGCCTGCCCACTGACTAATAACGGTTAAAGGGCCGCGGTATCTTG
ACCGTGCGAAGGTAGCATAATAATTAGTCTCCTAATTAGAGGCTTGTATG
AATGGTCGGACAAGATGGGAACTGTCTCGATATAAAAAATAAAATTTAAT
ATTTAAGTAAAAAAGCTTAAATAAAATAGAGGGACGATAAGACCCTATAA
AGCTTTATGGTGTACTACTTTGTTACAAAATATAATAATTAAAACTTATT
GAAGTAGTGGGCATTATTTTACTGGGGCGGTAAAAGTATAAATAATCTGA
GTAACTGCTTTTATTGTGCTAAACAATTATAATTGACTTTTAAATTGATC
CATTACTAATGATCACAAGAACAAGTTACTTTAGGGATAACAGCGTAATT
TTTTTTGAGAGTCCTCATCGAAAAAAAAGTTTGCGACCTCGATGTTGAAT
TAAGGAAACCTTAAGGTGCAGCCGCTTTAAAGG

>Seq3 [organism=Faughnia profunda] Faughnia profunda voucher IU-2010-1636, 16S ribosomal RNA gene, partial sequence; mitochondrial
CAGATCACGTAAGGATTTAAAGATCGAACAGATCTGCCCTTAAAACTGCT
ACACCCTAAGGCGTCCTTAATTCAACATCGAGGTCGCAAACTTTTCTTTC
GATAAGGACTCTCAAGAAAAATTACGCTGTTATCCCTAAAGTAACTTGTT
CTTATAATCATTAATAATGGATCAATTTATTTCCAACCATGTTTGTTTTT
AAAAACAAAAGCAGTTAACCGAAAGCATACTTTTACCGCCCCAGTAAAAT
AGTAATTTTTCTTCAATAAACTAGAAATCATACAATTCATATTAAAAGAA
ACTACCATAAAGCTTTATAGGGTCTTATCGTCCCCCCATTCCATTTAAGC
TTTTTTACTTAAATATTAAATTTTATTTATTGTACTGAGACAGTTTCCAT
CTTGTCCGACCATTCATACAAGCCTCTAATTAGGAGACTAATTATTATGC
TACCTTCGCACGGTCAAAATACCGCGGCTCTTTAATTAATTATCAGTGAG
CAGGCCAGACCATATAAAACCAACATATGGACATGTTTT

>Seq4 [organism=Faughnia formosae] Faughnia formosae voucher NTOU NOV 2005, 16S ribosomal RNA gene, partial sequence; mitochondrial
AGGGATTAAAGATCGAACAGACCTACCTTTAAAACTGCTGCACCTTAAGG
CAACCCTTAATTCAACATCGAGGTCGCAAACTTTTTTTTCGATAAGAACT
CTCAAAAAAAATTACGCTGTTATCCCTAAAGTAACTTGTTCTTATAATCA
TTAATAATGGACCATTTTATTTCCAAACATAATTGTTTTTAAAAATAAAA
GCAGTTACCCAAAAACATACTTTTACCGCCCCAGTAAAATAATACCTGTT
TTTTAGTAAACTAAAATATATAATTTATAATAAAAAAAGGAATCATAAAG
CTTTATAGGGTCTTATCGTCCCTCCATATTATTTAAGCTTTTTTACTTAA
ATATTAAATTTTAAATATCGTACTGAGACAGTTTCCATCTTGTCCAACCA
TTCATACAAGCCTCTAATTAGGAGACTAATTATTATGCTACCTTCGCACG
GTCAAGATACCGCGGCTCTTTAATTAAATTATCAGTGAGCAGGCCAGACT
ATATAAAACCAACATATAGACATGTTTTTG

>Seq5 [organism=Faughnia formosae] Faughnia formosae voucher NTOU NOV 2005, 12S ribosomal RNA gene, mitochondrial gene for mitochondrial RNA, partial sequence
TGAAACCCAAAGAGTTTGGCGGTACTTTAGTCTAGTTAGAGGAGCTTGTTCGGTAATTGATAATCCTCAAAAAATCTTACGTGTTTTGTAGTCAGTTTATATACCGTCGTTATTAGATAATATTAAAAGGTTTTTAATTATCTAAATATACTTTTTTTATAATATATCAGATCAAGGTGTAGCTTATAAGCACGAGTTGAATGAGCTACATTTTAATTCATAAATAACGGAATTTGATTTTAAATTAATCAGTGGAAGGTGGATTTAATAGTAATTATATTT

>Seq6 [organism=Faughnia profunda] Faughnia profunda voucher IU-2010-1636, 12S ribosomal RNA gene, mitochondrial gene for mitochondrial RNA, partial sequence
AACAAATTAACCAGGGTAGTATATAGTTATTATCTCGAAACCCAAAGAGTTTGGCGGTACTTTAGTCTAGTTAGAGGAGCTTGTTCGGTAATTGATAATCCTCAAAAAATCTTACGCATTCTTGTAAACAGTTTATATACCGTCGTTATTAGATAATGTTAAAAGGCATTTAATTATCTAAATATATTTGATTTATAATATATCAGATCAAGGTGTAGCTGATGAATGTGAGTTGAATGAGCTACATTTTATTTTATGAATAACGGAAATTGGTTTTAAATTAGTCAATAAAAGGTGGATTTAATTGTAACCGTGGTTTTTAGTAGGCCACTGTGATAAAAGCTC

>Seq7 [organism=Bathysquilla crassispinosa] Bathysquilla crassispinosa voucher MNHN CC3151, 12S ribosomal RNA gene, mitochondrial gene for mitochondrial RNA, partial sequence
GTTATCGCCTCTAAACCCAAAGAGTTTGGCGGTATCTCAGTCTAGTTAGAGGAGCTTGTTCAGTAATCGATAACCCGCGAAAAATCTTACGTATTCTGGAGATCAGTTTATATACCGTCGTTATTAGATAATATTAAAAGATAAATAATTATCCCAATATGTTAAAGCATAGTATATCAGATCAAGGTGTAACTTATGAATACGAATAGAATGAGCTACAATTTATACAATA

>Seq8 [organism=Manningia pilaensis] Manningia pilaensis voucher SEA-1950, 12S ribosomal RNA gene, mitochondrial gene for mitochondrial RNA, partial sequence
GCAAACCAGGGTAATATACAGTTATTTTCTTGAAACCCAAAGAGTTTGGCGGTATTTCAGTCTAGTTAGAGGAGCTTGTTCAGTAATCGATAATCCGCGAAGAATCTTACACACTCTTGTAGTCAGTTTATATACCGTCGTTATTAGATAATACTAAAAGGTTGATAATTATCTAAATATATTTAACTATAGTATATCAGATCAAGGTGTAGTTTATGAGTGTGAGTCGAATGAGCTACAATTTAATATATAAATAATGAAAATTGATTTTAAATAATCAGTGGAAGGTGGATTTAATAGTAATTATAATTTTAGTAAGTTAGAATGATATT

>Seq9 [organism=Faughnia profunda] Faughnia profunda voucher IU-2010-1636, 28S ribosomal RNA gene, partial sequence
TCTGAATTTAAGCATATTAATTAGGGGAGGAAAAGAAACCAACAGGGATT
CCCCCAGTAAGGGCGACTGAACGGGGAGGAGCCCAGCGCGGAACCTCGCG
CGCCTGACCGGCTGCGTCTGAGGAATGTCGCGTTTCGGAGGGGCCTTCTC
CGACCACACCGACCCCCCCCAAGTCCGCTTGAACGCGGCCACTACCCATG
GAGGGTGCGAGGCCCGTACGGGGATTAGGAGTCGGGCGGTCGGACGGCCC
CGTCCGTAGAGTCGGGTTGCCTACTAACGCAGCCCAAAGCAGGTGGTAAA
CTCCATCCAAGGCTAAATACGACCACGAGACCGATAGCGAACAAGTACCG
TGAGGA

>Seq10 [organism=Bathysquilla crassispinosa] Bathysquilla crassispinosa voucher MNHN CC3151, 28S ribosomal RNA gene, partial sequence
CCAGTAAGGGCGACTGAACGGGGAGGAGCCCAGCGCGGAACCTCGCGCGC
CTCACCGGCCGCGCCTGAGGAATGTCGCGTTTCGGAGGGGCCTTCTCCGA
CCACACCGACCCCCCCCAAGTCCGCTTGAACGCGGCCACTACCCAGGGAG
GGTGCGAGGCCCGTACGGGGATTAGGAGTCGGGCGGTCGGACGGTCCCGT
CCGTAGAGTCGGGTTGCCTACTAACGCAGCCCAAAGCAGGTGGTAAACTC
C

>Seq11 [organism=Manningia pilaensis] Manningia pilaensis voucher SEA-1950, 28S ribosomal RNA gene, partial sequence
TCTGAATTTAAGCATATTAATTAGGGGAGGAAAAGAAACCAACCGGGATT
CCCCCAGTAAGGGCGACTGAACGGGGAGGAGCCCAGCGCGGAACCTCGCG
CGCCTTACCGGCTGCGTCTGAGGAATGTCGCGTTCCGGAGGGGCCTTCTC
CGACCACACCGACCCCCCCCAAGTCCGCTTGAACGCGGCCACTACCCACG
GAGGGTGCGAGGCCCGTACGGGGATTAGGAGTCGGGCGGTCGGACGGCCC
CGTCCGTAGAGTCGGGTTGCCTACTAACGCAGCCCAAAGCAGGTGGTAAA
CTCCATCTAAGGCTAAATATGACCACGAGACCGATAGCGAACAAGTACCG
TGAGGA

>Seq12 [organism=Faughnia formosae] Faughnia formosae voucher NTOU NOV 2005, 28S ribosomal RNA gene, partial sequence
TCTGAATTTAAGCATATTAATTAGGGGAGGAAAAGAAACCAACAGGGATT
CCCCCAGTAAGGGCGACTGAACGGGGAGGAGCCCAGCGCGGAACCTCGCG
CGCCTGACCGGCTGCGTCTGAGGAATGTCGCGTTTCGGAGGGGCCTTCTC
CGACCACACCGACCCCCCCCAAGTCCGCTTGAACGCGGCCACTACCCATG
GAGGGTGCGAGGCCCGTACGGGGATTAGGAGTCGGGCGGTCGGACGGCCC
CGTCCGTAGAGTCGGGTTGCCTACTAACGCAGCCCAAAGCAGGTGGTAAA
CTCCATCCAAGGCTAAATACGACCACGAGACCGATAGCGAACAAGTACCG
TGAGG


>Seq1 [organism=Alima orientalis] Alima orientalis voucher AM P60117, 12S ribosomal RNA gene, partial sequence; mitochondrial
GCAACCGGGGTAGTATACAGTTATTGTCTCGAAACCCAAAGAGTTTGGCGGTATCTCAGTCTAGTTAGAGGAGCTTGTTCGGTAATCGATAATCCGCGAAAAATCTTACGTATTTTTGTAGTCAGTTTATATACCGTCGTTATTAGATAATATTACAAAATAAACAATTATCAAAATATATTAAAATATAATATATCAGATCAAGGTGTAGCTTATGAATACGTCTGAATGAGCTACAATTTAATCAAATAAAAACGGATTTTATTTTCAAATAAATAATTGAAGGTGGATTTAATAGTAATTGTAGTTTTAGTAAGT

>Seq2 [organism=Alima pacifica] Alima_pacifica voucher AM P60116, 12S ribosomal RNA gene, partial sequence; mitochondrial
TTAGAAGCAGGGTAGTACACAGCTATAATCTTGAAACCCAAAGAGTTTGGCGGTATCTCAGCCTGGTTAGAGGAGCTTGTCCGGTAATCGATAATCCGCGAAAAATCTTACACACTGTGGTAGTCAGCTTATATACCGTCGTTGTCAGATAATATTGAAAAATAAAAAATTATCTAAAAATATTAAAATATAATATATCAGATCAAGGTGTAGCTTATAAGTGTGATTGGATGAGCTACAATTTAATAAAATAAAAACGAATCTCTTCTTAAAAAAGAAGATTGAAGGTGGATTTAATAGTAAT

>Seq3 [organism=Busquilla plantei] Busquilla plantei voucher AM P68766, 12S ribosomal RNA gene, partial sequence; mitochondrial
AGTATATAGTTATTGTCTCGAAACCCAAAGAGTTTGGCGGTATCTCAGTCTAGTTAGAGGAGCTTGTTCGGTAATCGATAATCCGCGAAAAATCTTACGTATTTTTGTAGTCAGTTTATATACCGTCGTTATTAGATAATACTAAAAAGTGAATAATTATCTAAATATATTAAGATATAATATATCAGATCAAGGTGTAGCTTATAAATACGGCTGAATGAGCTACAATTTAATAATATAAAAACGGATTTTGTTTTTAAATAAATAATTAAAGGTGGATTTAATAGTAATTGTAGTTTTAATAAGTTAT

>Seq4 [organism=Kempella mikado] Kempella mikado voucher MNHN IU-2010-712, 12S ribosomal RNA gene, partial sequence; mitochondrial
ATGTTTAAAACCTGGGTAGTATATAGTTATTTTCTCGAAACCCAAAGAGTTTGGCGGTACTTCAGTCTAGTTAGAGGAGCTTGTTCGGTAATCGATATTCCGCGAAAAATCTTACGTACTTTTGTAATCAGTTTATATACCGCCGTTATTAGATAATATTAAAAAGTATACAATTATCTAAGTATATCCAAATATAGTATATCAGGTCAAGGTGTAGCTTATGGGTACGGTCTGAATGAGCTACAATTTAGATATAAATATGAATTTTGTTTTAAAAAAAATAAATGAAGGTGGATTTAATAGTAATTGTAATTTTAGTAGGTTGCAATGATAT
